# Supplementary material for: Proliferative Effect of Aqueous Extract of Sea Cucumber (Holothuria parva) Body Wall on Human Umbilical Cord Mesenchymal Stromal/Stem Cells
Source: Mar Drugs. 2023 Apr 26;21(5):267. doi: 10.3390/md21050267 (PMC10220604; doi:10.3390/md21050267)
Supplement: Supplementary file 1 [file marinedrugs-21-00267-s001.zip]

Archive with 1 entries (1 files):
- marinedrugs-2061987-supplementary.pdf
